# Supplementary material for: Chinese cabbage orphan gene BR3 confers bolting resistance to Arabidopsis through the gibberellin pathway
Source: Front Plant Sci. 2025 Jan 20;15:1518962. doi: 10.3389/fpls.2024.1518962 (PMC11788340; doi:10.3389/fpls.2024.1518962)
Supplement: Supplementary file 3 [file Table1.xlsx]

## Sheet: Supplementary Table S1
Supplementary Table S1 All primer sequences used in this experiment.
Primer names	Sequences of primer F (5'-3')	Purpose
Br18S-F	GAACGCCTGTGGACCATGTA	Analysis of Specific Expression Pattern of BR3 in Chinese Cabbage
Br18S-R	AAGGGGTTAGGCGTTGGAAG
qBR3-F	GTTCTTAGTTGGTGGAGCGATT
qBR3-R	ACCTGTTATTGCCTCAAACTTC
BR3ro-F	ACGAATTCGAGCTCGCACCGGAAAGGTTTTGTTTTATTGC	Activity Analysis of BR3 Gene Promoter
BR3pro-R	CTCAGATCTACCATGTAAAGAGGTCGACTCGGAAAC
Actin-F	ACATCCCACCTACTGGTCT	Identification of flowering gene expression
Actin-R	GCATCTTGGTATTGCTGGTAC
AtFT-F	CAACCTCACCTCCGAGAATAT
AtFT-R	TGCCAAAGGTTGTTCCAGTTGT
AtLFY-F	GCTTATTCCGGTGGAACCCA
AtLFY-R	CCAAGTCGCATCCCAAAAGC
AtSOC1-F	CTTCTAAACGTAAACTCTTGGGAGAAG
AtSOC1-R	CCTCGATTGAGCATGTTCCTATG
qBrRGL1-F	GCATGTTGTTGGCCCTTTATG	Identification of Expression Pattern of DELLA Gene
qBrRGL1-R	CCACGCAGATGTAGCGATTAG
qBrRGL2-F	AACGACACCGTTCACTATAACC
qBrRGL2-R	TCAGACCGTACTCAGACCTATC
qBrRGL3-F	AACTACTACCCGCCTTCTCT
qBrRGL3-R	CTGGAACACTCGTTGTCATCT
qBrRGA1-F	CATCACCTGCTGGAGTTATAGG
qBrRGA1-R	GCGAGTCGACCAGGATTAAA
qBrRGA2-F	CGTTGAAGCTAGAGCAGTTAGA
qBrRGA2-R	GACGGGTTGTAGTGAACAGTAT
BR3GFP-F	CGGGGGACGAGCTCGATGATGTGGCAAGCGGGTCA	Subcellular localization vector construction of BR3 protein
BR3GFP-R	CTAGAGGATCCCCGGTCTCTTAAGCTGTCTTAAAAATGTT
